# Supplementary material for: Intestinal Expression of miR-130b, miR-410b, and miR-98a in Experimental Canine Echinococcosis by Stem-Loop RT-qPCR
Source: Front Vet Sci. 2020 Aug 26;7:507. doi: 10.3389/fvets.2020.00507 (PMC7480022; doi:10.3389/fvets.2020.00507)
Supplement: Supplementary file 2 [file Data_Sheet_2.xls]

## Sheet: Sheet1
Text	X	Y	Text	X	Y	Text	X	Y	Text	X	Y	Text	X	Y	Text	X	Y	Text	X	Y	Text	X	Y	Text	X	Y	Text	X	Y	Text	X	Y	Text	X	Y	Text	X	Y	Text	X	Y	Text	X	Y	Text	X	Y	Text	X
5:	1	0.812009	6:	1	0.794703	9:	1	1.50883	10:	1	1.13441	11:	1	0.802759	12:	1	1.0109	14:	1	0.397473	19:	1	2.23637	21:	1	1.1888	22:	1	1.08987	25:	1	1.64281	29:	1	1.30275	30:	1	1.04752	31:	1	0.854131	32:	1	0.595579	33:	1	1.067	34:	1
5:	2	0.842819	6:	2	0.828553	9:	2	1.58536	10:	2	1.182	11:	2	0.835491	12:	2	1.18387	14:	2	0.409559	19:	2	2.52903	21:	2	1.23969	22:	2	1.13942	25:	2	1.71517	29:	2	1.35654	30:	2	1.08652	31:	2	0.878255	32:	2	0.610935	33:	2	1.11305	34:	2
5:	3	0.87363	6:	3	0.862402	9:	3	1.66189	10:	3	1.22959	11:	3	0.868223	12:	3	1.35683	14:	3	0.421645	19:	3	2.8217	21:	3	1.29057	22:	3	1.18897	25:	3	1.78753	29:	3	1.41032	30:	3	1.12551	31:	3	0.902378	32:	3	0.626291	33:	3	1.1591	34:	3
5:	4	0.863239	6:	4	0.853574	9:	4	1.65709	10:	4	1.22912	11:	4	0.852413	12:	4	1.4631	14:	4	0.424305	19:	4	3.01012	21:	4	1.26928	22:	4	1.17157	25:	4	1.77287	29:	4	1.39402	30:	4	1.1067	31:	4	0.896373	32:	4	0.619701	33:	4	1.15078	34:	4
5:	5	0.85428	6:	5	0.850752	9:	5	1.64986	10:	5	1.23343	11:	5	0.853136	12:	5	1.48695	14:	5	0.419939	19:	5	3.10182	21:	5	1.26096	22:	5	1.16277	25:	5	1.76319	29:	5	1.38886	30:	5	1.09572	31:	5	0.890571	32:	5	0.618432	33:	5	1.13848	34:	5
5:	6	0.842991	6:	6	0.841571	9:	6	1.62646	10:	6	1.22127	11:	6	0.84578	12:	6	1.52288	14:	6	0.420014	19:	6	3.16846	21:	6	1.24647	22:	6	1.1518	25:	6	1.7466	29:	6	1.37637	30:	6	1.08056	31:	6	0.885325	32:	6	0.612438	33:	6	1.14032	34:	6
5:	7	0.853981	6:	7	0.841414	9:	7	1.62023	10:	7	1.21735	11:	7	0.84266	12:	7	1.56535	14:	7	0.422703	19:	7	3.23714	21:	7	1.26374	22:	7	1.157	25:	7	1.74005	29:	7	1.38507	30:	7	1.08262	31:	7	0.889405	32:	7	0.619307	33:	7	1.14264	34:	7
5:	8	0.857477	6:	8	0.831644	9:	8	1.62526	10:	8	1.21845	11:	8	0.848059	12:	8	1.61497	14:	8	0.422664	19:	8	3.32807	21:	8	1.27076	22:	8	1.15331	25:	8	1.72758	29:	8	1.39072	30:	8	1.07946	31:	8	0.895442	32:	8	0.618298	33:	8	1.15002	34:	8
5:	9	0.867049	6:	9	0.833182	9:	9	1.63101	10:	9	1.21387	11:	9	0.853607	12:	9	1.62895	14:	9	0.424723	19:	9	3.4168	21:	9	1.26581	22:	9	1.15712	25:	9	1.72955	29:	9	1.39582	30:	9	1.08078	31:	9	0.88997	32:	9	0.620877	33:	9	1.14599	34:	9
5:	10	0.861285	6:	10	0.827143	9:	10	1.63259	10:	10	1.21325	11:	10	0.858863	12:	10	1.60436	14:	10	0.424131	19:	10	3.44181	21:	10	1.25761	22:	10	1.15149	25:	10	1.73079	29:	10	1.38882	30:	10	1.07773	31:	10	0.885283	32:	10	0.612841	33:	10	1.14742	34:	10
5:	11	0.849192	6:	11	0.824522	9:	11	1.62204	10:	11	1.19496	11:	11	0.856618	12:	11	1.5822	14:	11	0.433376	19:	11	3.45879	21:	11	1.24057	22:	11	1.13644	25:	11	1.71698	29:	11	1.3761	30:	11	1.0701	31:	11	0.875371	32:	11	0.612536	33:	11	1.13021	34:	11
5:	12	0.846031	6:	12	0.814985	9:	12	1.61337	10:	12	1.20462	11:	12	0.849601	12:	12	1.5882	14:	12	0.430769	19:	12	3.50017	21:	12	1.24883	22:	12	1.12572	25:	12	1.71454	29:	12	1.35867	30:	12	1.07203	31:	12	0.871193	32:	12	0.604398	33:	12	1.11009	34:	12
5:	13	0.84431	6:	13	0.815666	9:	13	1.60452	10:	13	1.20084	11:	13	0.844938	12:	13	1.57015	14:	13	0.428052	19:	13	3.53623	21:	13	1.24237	22:	13	1.12618	25:	13	1.71782	29:	13	1.36287	30:	13	1.07463	31:	13	0.860962	32:	13	0.606325	33:	13	1.10813	34:	13
5:	14	0.849174	6:	14	0.81313	9:	14	1.60657	10:	14	1.19885	11:	14	0.837508	12:	14	1.56047	14:	14	0.422602	19:	14	3.61562	21:	14	1.24831	22:	14	1.13875	25:	14	1.73166	29:	14	1.36536	30:	14	1.07627	31:	14	0.857923	32:	14	0.605266	33:	14	1.10737	34:	14
5:	15	0.856248	6:	15	0.815504	9:	15	1.60755	10:	15	1.18337	11:	15	0.844449	12:	15	1.57864	14:	15	0.424382	19:	15	3.72481	21:	15	1.25679	22:	15	1.15704	25:	15	1.73892	29:	15	1.37541	30:	15	1.07409	31:	15	0.866548	32:	15	0.613204	33:	15	1.11945	34:	15
5:	16	0.870248	6:	16	0.812154	9:	16	1.60963	10:	16	1.18254	11:	16	0.845051	12:	16	1.58926	14:	16	0.427295	19:	16	3.86582	21:	16	1.27568	22:	16	1.16883	25:	16	1.73914	29:	16	1.35642	30:	16	1.06335	31:	16	0.877458	32:	16	0.614224	33:	16	1.11986	34:	16
5:	17	0.891064	6:	17	0.819779	9:	17	1.59698	10:	17	1.19097	11:	17	0.848834	12:	17	1.59846	14:	17	0.430728	19:	17	4.02051	21:	17	1.32427	22:	17	1.20996	25:	17	1.75948	29:	17	1.34732	30:	17	1.05479	31:	17	0.879923	32:	17	0.617081	33:	17	1.12391	34:	17
5:	18	0.918559	6:	18	0.82257	9:	18	1.59728	10:	18	1.18942	11:	18	0.843364	12:	18	1.58178	14:	18	0.428821	19:	18	4.23075	21:	18	1.39079	22:	18	1.27588	25:	18	1.79885	29:	18	1.3395	30:	18	1.04947	31:	18	0.882601	32:	18	0.618382	33:	18	1.11322	34:	18
5:	19	0.970622	6:	19	0.846749	9:	19	1.60794	10:	19	1.19327	11:	19	0.845711	12:	19	1.6381	14:	19	0.430285	19:	19	4.66774	21:	19	1.53766	22:	19	1.4277	25:	19	1.87309	29:	19	1.3671	30:	19	1.05996	31:	19	0.901114	32:	19	0.630989	33:	19	1.11573	34:	19
5:	20	1.08144	6:	20	0.871165	9:	20	1.62128	10:	20	1.18835	11:	20	0.850193	12:	20	1.65933	14:	20	0.426445	19:	20	5.25497	21:	20	1.77571	22:	20	1.67338	25:	20	2.00892	29:	20	1.37094	30:	20	1.07845	31:	20	0.932026	32:	20	0.65332	33:	20	1.11715	34:	20
5:	21	1.30165	6:	21	0.925123	9:	21	1.62237	10:	21	1.198	11:	21	0.859836	12:	21	1.67694	14:	21	0.43079	19:	21	6.11079	21:	21	2.20053	22:	21	2.11529	25:	21	2.26923	29:	21	1.37741	30:	21	1.08972	31:	21	0.984374	32:	21	0.685403	33:	21	1.12528	34:	21
5:	22	1.74252	6:	22	1.0149	9:	22	1.60947	10:	22	1.1846	11:	22	0.862228	12:	22	1.63516	14:	22	0.430986	19:	22	7.04882	21:	22	2.92574	22:	22	2.8551	25:	22	2.78223	29:	22	1.36986	30:	22	1.10972	31:	22	1.07178	32:	22	0.762508	33:	22	1.11952	34:	22
5:	23	2.60895	6:	23	1.22106	9:	23	1.61651	10:	23	1.19133	11:	23	0.881895	12:	23	1.62158	14:	23	0.43389	19:	23	8.07216	21:	23	4.09514	22:	23	4.00339	25:	23	3.67079	29:	23	1.40467	30:	23	1.14757	31:	23	1.23282	32:	23	0.904534	33:	23	1.12357	34:	23
5:	24	4.04412	6:	24	1.60672	9:	24	1.61663	10:	24	1.19119	11:	24	0.916728	12:	24	1.60808	14:	24	0.430112	19:	24	8.8652	21:	24	5.63779	22:	24	5.43193	25:	24	4.99707	29:	24	1.46375	30:	24	1.21638	31:	24	1.52514	32:	24	1.21945	33:	24	1.12139	34:	24
5:	25	6.19066	6:	25	2.2841	9:	25	1.62062	10:	25	1.20155	11:	25	0.988329	12:	25	1.64409	14:	25	0.428846	19:	25	9.4748	21:	25	7.41523	22:	25	6.95655	25:	25	6.65969	29:	25	1.57042	30:	25	1.33601	31:	25	2.06237	32:	25	1.80789	33:	25	1.12143	34:	25
5:	26	8.72673	6:	26	3.2774	9:	26	1.6151	10:	26	1.20548	11:	26	1.09985	12:	26	1.7166	14:	26	0.429221	19:	26	9.88252	21:	26	9.04888	22:	26	8.25176	25:	26	8.37954	29:	26	1.7439	30:	26	1.54413	31:	26	2.97532	32:	26	2.79866	33:	26	1.13114	34:	26
5:	27	11.2776	6:	27	4.48138	9:	27	1.64054	10:	27	1.22409	11:	27	1.31932	12:	27	1.83221	14:	27	0.42702	19:	27	10.1917	21:	27	10.44	22:	27	9.28165	25:	27	9.85736	29:	27	2.11642	30:	27	1.88844	31:	27	4.29569	32:	27	4.08786	33:	27	1.14238	34:	27
5:	28	13.3439	6:	28	5.6825	9:	28	1.67835	10:	28	1.24869	11:	28	1.68848	12:	28	2.05088	14:	28	0.424913	19:	28	10.4484	21:	28	11.448	22:	28	10.0089	25:	28	10.9551	29:	28	2.80465	30:	28	2.38978	31:	28	5.90771	32:	28	5.44356	33:	28	1.1589	34:	28
5:	29	14.8255	6:	29	6.69915	9:	29	1.73347	10:	29	1.28906	11:	29	2.32285	12:	29	2.55849	14:	29	0.427396	19:	29	10.6605	21:	29	12.2219	22:	29	10.5552	25:	29	11.7483	29:	29	4.01045	30:	29	3.10031	31:	29	7.62175	32:	29	6.58929	33:	29	1.18172	34:	29
5:	30	15.8494	6:	30	7.51431	9:	30	1.80563	10:	30	1.37781	11:	30	3.21483	12:	30	3.54989	14:	30	0.43239	19:	30	10.8577	21:	30	12.8053	22:	30	11.008	25:	30	12.2745	29:	30	5.72896	30:	30	4.07782	31:	30	9.13934	32:	30	7.46362	33:	30	1.23069	34:	30
5:	31	16.5656	6:	31	8.07611	9:	31	1.94011	10:	31	1.51825	11:	31	4.34652	12:	31	5.00487	14:	31	0.436605	19:	31	10.9865	21:	31	13.2494	22:	31	11.3365	25:	31	12.6338	29:	31	7.81844	30:	31	5.23327	31:	31	10.302	32:	31	8.05	33:	31	1.3312	34:	31
5:	32	17.1449	6:	32	8.50231	9:	32	2.15896	10:	32	1.76432	11:	32	5.61956	12:	32	6.6479	14:	32	0.434066	19:	32	11.1387	21:	32	13.5353	22:	32	11.6384	25:	32	12.8766	29:	32	9.95868	30:	32	6.49777	31:	32	11.142	32:	32	8.48626	33:	32	1.50513	34:	32
5:	33	17.4949	6:	33	8.79003	9:	33	2.54389	10:	33	2.14557	11:	33	6.96174	12:	33	8.07733	14:	33	0.430469	19:	33	11.1969	21:	33	13.6839	22:	33	11.8043	25:	33	13.0848	29:	33	11.6872	30:	33	7.60957	31:	33	11.794	32:	33	8.81968	33:	33	1.79949	34:	33
5:	34	17.717	6:	34	9.1306	9:	34	3.12079	10:	34	2.75997	11:	34	8.44829	12:	34	9.14455	14:	34	0.430385	19:	34	11.2608	21:	34	13.7582	22:	34	11.9887	25:	34	13.3228	29:	34	13.0264	30:	34	8.57991	31:	34	12.259	32:	34	9.12194	33:	34	2.31571	34:	34
5:	35	17.9361	6:	35	9.45084	9:	35	4.02677	10:	35	3.63953	11:	35	10.1044	12:	35	9.8451	14:	35	0.430535	19:	35	11.2715	21:	35	13.9293	22:	35	12.1119	25:	35	13.519	29:	35	13.8804	30:	35	9.11961	31:	35	12.662	32:	35	9.4369	33:	35	3.22272	34:	35
5:	36	18.1415	6:	36	9.87184	9:	36	5.29143	10:	36	4.78478	11:	36	11.8427	12:	36	10.3759	14:	36	0.433804	19:	36	11.3709	21:	36	14.1022	22:	36	12.2547	25:	36	13.7987	29:	36	14.6247	30:	36	9.56625	31:	36	12.9191	32:	36	9.72903	33:	36	4.60688	34:	36
5:	37	18.3187	6:	37	10.2587	9:	37	6.82152	10:	37	6.1078	11:	37	13.4087	12:	37	10.6898	14:	37	0.43786	19:	37	11.4005	21:	37	14.3007	22:	37	12.3598	25:	37	13.8452	29:	37	15.0888	30:	37	9.82608	31:	37	13.2164	32:	37	9.988	33:	37	6.42654	34:	37
5:	38	18.4421	6:	38	10.7003	9:	38	8.41005	10:	38	7.43355	11:	38	14.6371	12:	38	10.9605	14:	38	0.439166	19:	38	11.3938	21:	38	14.4383	22:	38	12.457	25:	38	13.969	29:	38	15.5554	30:	38	10.2048	31:	38	13.3799	32:	38	10.2154	33:	38	8.38075	34:	38
5:	39	18.5214	6:	39	10.9435	9:	39	9.76826	10:	39	8.61621	11:	39	15.5388	12:	39	11.1236	14:	39	0.438221	19:	39	11.4083	21:	39	14.5482	22:	39	12.4981	25:	39	14.1304	29:	39	15.8721	30:	39	10.4531	31:	39	13.5841	32:	39	10.4483	33:	39	10.1719	34:	39
5:	40	18.6008	6:	40	11.1867	9:	40	11.1265	10:	40	9.79886	11:	40	16.4406	12:	40	11.2866	14:	40	0.437277	19:	40	11.4227	21:	40	14.6582	22:	40	12.5392	25:	40	14.2919	29:	40	16.1889	30:	40	10.7015	31:	40	13.7884	32:	40	10.6812	33:	40	11.9631	34:	40
[truncated: 124 more columns]

## Sheet: Sheet1_compact
Analysis of Real Time PCR data	version:2020.0	WoL: common	Chemistry: DNA binding dyes	N0 = threshold /(Eff_mean^Cq)			LEGEND
analysis date:1/17/2020		points in WoL: 4	Input: ss-cDNA
Input Sheet: Sheet1		Threshold: common					Sample Use:
name	threshold	mean_PCR_eff	Cq	N0	Sample_Use	Quality_checks	1: used for W-o-L setting
5_	0.4945	1.98009	21.245	1.65697e-06	1 0 3	- - - - - 5 6 - - - - - - -	2: contributes to mean PCR efficiency
6_	0.4945	1.98009	23.3604	4.7225e-07	1 0 3	- - - - - 5 6 - - - - - - -	3: N0 value calculated
9_	0.4945	1.98009	31.5622	-999	0 0 0	- - - 3 - 5 6 - - - - - - -	0: not used / calculated
10_	0.4945	1.98009	31.7209	3.30875e-09	1 0 3	- - - - - 5 6 - - - - - - -
11_	0.4945	1.98009	27.0791	5.19824e-08	1 2 3	0 - - - - - - - - - - - - -	Quality Checks:
12_	0.4945	1.98009	28.046	2.9288e-08	1 2 3	0 - - - - - - - - - - - - -	0: passed all checks
14_	0.4945	1.98009	0	-999	0 0 0	- 1 - 3 - 5 6 - - - - - - -	1: no amplification
19_	0.4945	1.98009	0	-999	0 0 0	- - - 3 - 5 6 - - - - - - -	2: baseline error
21_	0.4945	1.98009	19.8709	3.74469e-06	1 2 3	0 - - - - - - - - - - - - -	3: no plateau
22_	0.4945	1.98009	19.8533	3.78403e-06	1 0 3	- - - - - 5 6 - - - - - - -	4: noisy sample
25_	0.4945	1.98009	20.9384	1.98759e-06	1 0 3	- - - - - 5 6 - - - - - - -	5: PCR efficiency outside 5%
29_	0.4945	1.98031	26.3344	8.08676e-08	1 2 3	0 - - - - - - - - - - - - -	6: excluded from mean Eff
30_	0.4945	1.98009	26.003	9.84411e-08	1 0 3	- - - - - 5 6 - - - - - - -	7: excluded by user
31_	0.4945	1.98009	23.51	4.32138e-07	1 2 3	0 - - - - - - - - - - - - -	8: included by user
32_	0.4945	1.98009	23.8469	3.53847e-07	1 0 3	- - - - - 5 6 - - - - - - -	9: manual baseline
33_	0.4945	1.98009	32.436	2.16466e-09	0 0 3	- - - 3 - - 6 - - - - - - -
34_	0.4945	1.98009	31.2899	4.27318e-09	1 0 3	- - - - - 5 6 - - - - - - -	if amplicon groups are defined the rules are applied per group
35_	0.4945	1.9805	29.0253	1.63802e-08	1 0 3	- - - - - 5 6 - - - - - - -
43_	0.4945	1.98009	19.5627	4.49623e-06	1 0 3	- - - - - 5 6 - - - - - - -	User Choices:
44_	0.4945	1.98009	21.0014	1.91467e-06	1 0 3	- - - - - 5 6 - - - - - - -
45_	0.4945	1.991	21.5788	1.35925e-06	1 2 3	0 - - - - - - - - - - - - -	Calculation of Mean Efficiency:
46_	0.4945	1.99761	25.9233	1.03208e-07	1 2 3	0 - - - - - - - - - - - - -	exclude <no plateau> samples
47_	0.4945	1.99009	25.6306	1.22784e-07	1 2 3	0 - - - - - - - - - - - - -	exclude <efficiency outlier> samples
58_	0.4945	1.9945	18.5728	8.08984e-06	1 0 3	- - - - - 5 6 - - - - - - -	efficiency outlier defined as >5% from group median
59_	0.4945	1.99914	17.5322	1.50002e-05	1 2 3	0 - - - - - - - - - - - - -	Baseline Estimation:
64_	0.4945	1.99435	15.6389	4.61334e-05	1 0 3	- - - - - 5 6 - - - - - - -	log-linear phase criterion: strictly continuous Log-linear phase
65_	0.4945	1.9931	16.1083	3.49173e-05	1 2 3	0 - - - - - - - - - - - - -
66_	0.4945	1.9965	17.7099	1.34994e-05	1 0 3	- - - - - 5 6 - - - - - - -
1_	0.4945	1.9845	31.3776	-999	0 0 0	- - - 3 - 5 6 - - - - - - -
2_	0.4945	1.81009	21.4749	1.44568e-06	1 2 3	0 - - - - - - - - - - - - -
3_	0.4945	1.99631	22.3	8.86046e-07	1 0 3	- - - - - 5 6 - - - - - - -
4_	0.4945	1.99091	23.1127	5.47035e-07	1 0 3	- - - - - 5 6 - - - - - - -
5_	0.4945	1.98543	22.8588	6.3599e-07	1 0 3	- - - - - 5 6 - - 9 - - - -
6_	0.4945	1.99915	30.7495	-999	0 0 0	- - - 3 - 5 6 - - - - - - -
7_	0.4945	1.99503	31.2359	-999	0 0 0	- - - 3 - 5 6 - - - - - - -
8_	0.4945	1.99031	31.1979	-999	0 0 0	- - - 3 - 5 6 - - - - - - -
9_	0.4945	1.98031	30.7067	-999	0 0 0	- - - 3 - 5 6 - - - - - - -
10_	0.4945	1.99009	30.7198	-999	0 0 0	- - - 3 - 5 6 - - - - - - -
11_	0.4945	1.98503	33.573	-999	0 0 0	- - - 3 - 5 6 - - - - - - -
12_	0.4945	1.96009	33.9899	-999	0 0 0	- - - 3 - 5 6 - - - - - - -
13_	0.4945	1.99031	33.6307	-999	0 0 0	- - - 3 - 5 6 - - - - - - -
14_	0.4945	1.9845	33.6114	-999	0 0 0	- - - 3 - 5 6 - - - - - - -
15_	0.4945	1.91009	33.9886	-999	0 0 0	- - - 3 - 5 6 - - - - - - -
16_	0.4945	1.99306	33.6625	-999	0 0 0	- - - 3 - 5 6 - - - - - - -
17_	0.4945	1.99874	34.1083	-999	0 0 0	- - - 3 - 5 6 - - - - - - -
18_	0.4945	1.99145	34.0227	-999	0 0 0	- - - 3 - 5 6 - - - - - - -
19_	0.4945	1.99009	32.9492	-999	0 0 0	- - - 3 - 5 6 - - - - - - -
20_	0.4945	1.98091	33.4134	-999	0 0 0	- - - 3 - 5 6 - - - - - - -
21_	0.4945	1.98652	28.0456	-999	0 0 0	- - - 3 - 5 6 - - - - - - -
22_	0.4945	1.98999	28.0426	-999	0 0 0	- - - 3 - 5 6 - - - - - - -
23_	0.4945	1.99063	27.6232	-999	0 0 0	- - - 3 - 5 6 - - - - - - -
24_	0.4945	1.99643	27.6249	-999	0 0 0	- - - 3 - 5 6 - - - - - - -
25_	0.4945	1.99875	27.6115	-999	0 0 0	- - - 3 - 5 6 - - - - - - -
26_	0.4945	1.95503	27.5978	-999	0 0 0	- - - 3 - 5 6 - - - - - - -
27_	0.4945	1.99091	27.0413	-999	0 0 0	- - - 3 - 5 6 - - - - - - -
28_	0.4945	1.99091	27.5501	-999	0 0 0	- - - 3 - 5 6 - - - - - - -
29_	0.4945	1.99009	29.1818	-999	0 0 0	- - - 3 - 5 6 - - - - - - -
30_	0.4945	1.99432	28.6188	-999	0 0 0	- - - 3 - 5 6 - - - - - - -
		1.98188
